# Supplementary material for: Research Hotspots and Trends Analysis of Patellar Instability: A Bibliometric Analysis from 2001 to 2021
Source: Front Surg. 2022 May 16;9:870781. doi: 10.3389/fsurg.2022.870781 (PMC9149225; doi:10.3389/fsurg.2022.870781)
Supplement: Supplementary file 1 [file Table_5_v1.xlsx]

## Sheet: Sheet1
Supplemental Table 1(Table S1): the Main Research Trajectories
1. 51 Drez D, Edwards TB, Williams CS
Results of medial patellofemoral ligament reconstruction in the treatment of patellar dislocation
ARTHROSCOPY-THE JOURNAL OF ARTHROSCOPIC AND RELATED SURGERY. 2001 MAR; 17 (3): 298-306
LCR: 0 CR: 42 LCS: 139 GCS: 198
2. 130 Elias DA, White LM, Fithian DC
Acute lateral patellar dislocation at MR imaging: Injury patterns of medial patellar soft-tissue restraints and osteochondral injuries of the inferomedial patella
RADIOLOGY. 2002 DEC; 225 (3): 736-743
LCR: 1 CR: 30 LCS: 159 GCS: 232
3. 152 Deie M, Ochi M, Sumen Y, Yasumoto M, Kobayashi K, et al.
Reconstruction of the medial patellofemoral ligament for the treatment of habitual or recurrent dislocation of the patella in children
JOURNAL OF BONE AND JOINT SURGERY-BRITISH VOLUME. 2003 AUG; 85B (6): 887-890
LCR: 0 CR: 19 LCS: 97 GCS: 128
4. 172 Gomes JLE, Marczyk LRS, de Cesar PC, Jungblut CF
Medial patellofemoral ligament reconstruction with semitendinosus autograft for chronic patellar instability: A follow-up study
ARTHROSCOPY-THE JOURNAL OF ARTHROSCOPIC AND RELATED SURGERY. 2004 FEB; 20 (2): 147-151
LCR: 0 CR: 25 LCS: 89 GCS: 136
5. 186 Fithian DC, Paxton EW, Stone ML, Silva P, Davis DK, et al.
Epidemiology and natural history of acute patellar dislocation
AMERICAN JOURNAL OF SPORTS MEDICINE. 2004 JUL-AUG; 32 (5): 1114-1121
LCR: 2 CR: 59 LCS: 395 GCS: 560
6. 192 Steensen RN, Dopirak RM, McDonald WG
The anatomy and isometry of the medial patellofemoral ligament - Implications for reconstruction
AMERICAN JOURNAL OF SPORTS MEDICINE. 2004 SEP; 32 (6): 1509-1513
LCR: 2 CR: 18 LCS: 118 GCS: 185
7. 199 Mountney J, Senavongse W, Amis AA, Thomas NP
Tensile strength of the medial patellofemoral ligament before and after repair or reconstruction
JOURNAL OF BONE AND JOINT SURGERY-BRITISH VOLUME. 2005 JAN; 87B (1): 36-40
LCR: 3 CR: 42 LCS: 117 GCS: 189
8. 208 Buchner M, Baudendistel B, Sabo D, Schmitt H
Acute traumatic primary patellar dislocation - Long-term results comparing conservative and surgical treatment
CLINICAL JOURNAL OF SPORT MEDICINE. 2005 MAR; 15 (2): 62-66
LCR: 2 CR: 26 LCS: 92 GCS: 123
9. 231 Nikku R, Nietosvaara Y, Aalto K, Kallio PE
Operative treatment of primary patellar dislocation does not improve medium-term outcome - A 7-year follow-up report and risk analysis of 127 randomized patients
ACTA ORTHOPAEDICA. 2005 OCT; 76 (5): 699-704
LCR: 0 CR: 24 LCS: 115 GCS: 159
10. 234 Schottle PB, Fucentese SF, Romero J
Clinical and radiological outcome of medial patellofemoral ligament reconstruction with a semitendinosus autograft for patella instability
KNEE SURGERY SPORTS TRAUMATOLOGY ARTHROSCOPY. 2005 OCT; 13 (7): 516-521
LCR: 3 CR: 40 LCS: 154 GCS: 221
11. 235 Deie M, Ochi M, Sumen Y, Adachi N, Kobayashi K, et al.
A long-term follow-up study after medial patellofemoral ligament reconstruction using the transferred semitendinosus tendon for patellar dislocation
KNEE SURGERY SPORTS TRAUMATOLOGY ARTHROSCOPY. 2005 OCT; 13 (7): 522-528
LCR: 2 CR: 22 LCS: 109 GCS: 138
12. 248 Panagiotopoulos E, Strzelczyk P, Herrmann M, Scuderi G
Cadaveric study on static medial patellar stabilizers: the dynamizing role of the vastus medialis obliquus on medial patellofemoral ligament
KNEE SURGERY SPORTS TRAUMATOLOGY ARTHROSCOPY. 2006 JAN; 14 (1): 7-12
LCR: 1 CR: 15 LCS: 93 GCS: 157
13. 272 Steiner TM, Torga-Spak R, Teitge RA
Medial patellofemoral ligament reconstruction in patients with lateral patellar instability and trochlear dysplasia
AMERICAN JOURNAL OF SPORTS MEDICINE. 2006 AUG; 34 (8): 1254-1261
LCR: 6 CR: 43 LCS: 141 GCS: 193
14. 300 Dejour D, Le Coultre B
Osteotomies in patello-femoral instabilities
SPORTS MEDICINE AND ARTHROSCOPY REVIEW. 2007; 15 (1): 39-46
LCR: 3 CR: 32 LCS: 192 GCS: 274
15. 315 Stefancin JJ, Parker RD
First-time traumatic patellar dislocation - A systematic review
CLINICAL ORTHOPAEDICS AND RELATED RESEARCH. 2007 FEB; (455): 93-101
LCR: 16 CR: 71 LCS: 172 GCS: 248
16. 321 Bicos J, Fulkerson JP, Amis A
Current concepts review - The medial patellofemoral ligament
AMERICAN JOURNAL OF SPORTS MEDICINE. 2007 MAR; 35 (3): 484-492
LCR: 15 CR: 58 LCS: 95 GCS: 149
17. 329 Schottle PB, Schmeling A, Rosenstiel N, Weiler A
Radiographic landmarks for femoral tunnel placement in medial patellofemoral ligament reconstruction
AMERICAN JOURNAL OF SPORTS MEDICINE. 2007 MAY; 35 (5): 801-804
LCR: 5 CR: 27 LCS: 195 GCS: 333
18. 344 Ward SR, Terk MR, Powers CM
Patella alta: Association with patellofemoral alignment and changes in contact area during weight-bearing
JOURNAL OF BONE AND JOINT SURGERY-AMERICAN VOLUME. 2007 AUG; 89A (8): 1749-1755
LCR: 3 CR: 26 LCS: 97 GCS: 150
19. 379 Christiansen SE, Jacobsen BW, Lund B, Lind M
Reconstruction of the medial patellofemoral ligament with gracilis tendon autograft in transverse patellar drill holes
ARTHROSCOPY-THE JOURNAL OF ARTHROSCOPIC AND RELATED SURGERY. 2008 JAN; 24 (1): 82-87
LCR: 9 CR: 29 LCS: 111 GCS: 170
20. 391 Palmu S, Kallio PE, Donell ST, Helenius I, Nietosvaara Y
Acute patellar dislocation in children and adolescents: A Randomized clinical trial
JOURNAL OF BONE AND JOINT SURGERY-AMERICAN VOLUME. 2008 MAR; 90A (3): 463-470
LCR: 5 CR: 29 LCS: 168 GCS: 240
21. 419 Christiansen SE, Jakobsen BW, Lund B, Lind M
Isolated repair of the medial patellofemoral ligament in primary dislocation of the patella: A prospective randomized study
ARTHROSCOPY-THE JOURNAL OF ARTHROSCOPIC AND RELATED SURGERY. 2008 AUG; 24 (8): 881-887
LCR: 4 CR: 21 LCS: 106 GCS: 154
22. 432 Colvin AC, West RV
Patellar Instability
JOURNAL OF BONE AND JOINT SURGERY-AMERICAN VOLUME. 2008 DEC; 90A (12): 2751-2762
LCR: 36 CR: 94 LCS: 198 GCS: 285
23. 480 Ronga M, Oliva F, Longo UG, Testa V, Capasso G, et al.
Isolated Medial Patellofemoral Ligament Reconstruction for Recurrent Patellar Dislocation
AMERICAN JOURNAL OF SPORTS MEDICINE. 2009 SEP; 37 (9): 1735-1742
LCR: 22 CR: 59 LCS: 89 GCS: 113
24. 520 DeJour D, Saggin P
The sulcus deepening trochleoplasty-the Lyon's procedure
INTERNATIONAL ORTHOPAEDICS. 2010 FEB; 34 (2): 311-316
LCR: 4 CR: 17 LCS: 91 GCS: 137
25. 556 Diederichs G, Issever AS, Scheffler S
MR Imaging of Patellar Instability: Injury Patterns and Assessment of Risk Factors
RADIOGRAPHICS. 2010 JUL-AUG; 30 (4): 961-981
LCR: 23 CR: 57 LCS: 92 GCS: 142
26. 571 Balcarek P, Jung K, Ammon J, Walde TA, Frosch S, et al.
Anatomy of Lateral Patellar Instability Trochlear Dysplasia and Tibial Tubercle-Trochlear Groove Distance Is More Pronounced in Women Who Dislocate the Patella
AMERICAN JOURNAL OF SPORTS MEDICINE. 2010 NOV; 38 (11): 2320-2327
LCR: 10 CR: 33 LCS: 93 GCS: 120
27. 718 Shah JN, Howard JS, Flanigan DC, Brophy RH, Carey JL, et al.
A Systematic Review of Complications and Failures Associated With Medial Patellofemoral Ligament Reconstruction for Recurrent Patellar Dislocation
AMERICAN JOURNAL OF SPORTS MEDICINE. 2012 AUG; 40 (8): 1916-1923
LCR: 21 CR: 43 LCS: 172 GCS: 249
28. 790 Wagner D, Pfalzer F, Hingelbaum S, Huth J, Mauch F, et al.
The influence of risk factors on clinical outcomes following anatomical medial patellofemoral ligament (MPFL) reconstruction using the gracilis tendon
KNEE SURGERY SPORTS TRAUMATOLOGY ARTHROSCOPY. 2013 FEB; 21 (2): 318-324
LCR: 24 CR: 49 LCS: 106 GCS: 131
29. 795 Lewallen LW, McIntosh AL, Dahm DL
Predictors of Recurrent Instability After Acute Patellofemoral Dislocation in Pediatric and Adolescent Patients
AMERICAN JOURNAL OF SPORTS MEDICINE. 2013 MAR; 41 (3): 575-581
LCR: 14 CR: 26 LCS: 121 GCS: 160
30. 1065 Steensen RN, Bentley JC, Trinh TQ, Backes JR, Wiltfong RE
The Prevalence and Combined Prevalences of Anatomic Factors Associated With Recurrent Patellar Dislocation A Magnetic Resonance Imaging Study
AMERICAN JOURNAL OF SPORTS MEDICINE. 2015 APR; 43 (4): 921-927
LCR: 12 CR: 29 LCS: 93 GCS: 127
Note:LCR(local cited references):It refers to the number of literatures in the specific database among all the literatures cited in this article
CR(cited references):Number of references cited in the article.
LCS(local citation score):LCS is the most significant indicator of the main path analysis. Corresponding to GCS, LCS represents the number of times an article is cited in the database of a specific discipline.According to LCS, the most relevant key literatures can be quickly identified in our research field, while GCS represents the global influence of the article.
GCS(global citation score):GSC is the total number of citations of this article in the WOS database.
